# Supplementary material for: Brazilian Immigrant Parents’ Preferences for Content and Intervention Modalities for the Design of a Family-Based Intervention to Promote Their Preschool-Age Children’s Healthful Energy Balance-Related Behaviors
Source: Int J Environ Res Public Health. 2023 Mar 9;20(6):4817. doi: 10.3390/ijerph20064817 (PMC10048827; doi:10.3390/ijerph20064817)
Supplement: Supplementary file 1 [file ijerph-20-04817-s001.zip]

Archive with 1 entries (1 files):
- ijerph-2160715-supplementary.docx
